# Supplementary material for: Supervised Learning for Predictive Pore Size Classification of Regenerated Cellulose Membranes Based on Atomic Force Microscopy Measurements
Source: Materials (Basel). 2021 Nov 8;14(21):6724. doi: 10.3390/ma14216724 (PMC8588053; doi:10.3390/ma14216724)
Supplement: Supplementary file 1 [file materials-14-06724-s001.zip]

Archive with 1 entries (1 files):
- materials-1397062-supplementary.pdf
